# Supplementary material for: Controllable protein phase separation and modular recruitment to form responsive membraneless organelles
Source: Nat Commun. 2018 Jul 30;9:2985. doi: 10.1038/s41467-018-05403-1 (PMC6065366; doi:10.1038/s41467-018-05403-1)
Supplement: Supplementary file 3 — Supplementary Data 1 [file 41467_2018_5403_MOESM3_ESM.zip]

Archive with 46 entries (43 files):
- SI plasmids - gb format/
- SI plasmids - gb format/pET_MBP-RGG-GFP-RGG.gb
- __MACOSX/
- __MACOSX/SI plasmids - gb format/
- __MACOSX/SI plasmids - gb format/._pET_MBP-RGG-GFP-RGG.gb
- SI plasmids - gb format/pET_RGG-GFP-RGG.gb
- __MACOSX/SI plasmids - gb format/._pET_RGG-GFP-RGG.gb
- SI plasmids - gb format/pcDNA_RFP-TEVprotease.gb
- __MACOSX/SI plasmids - gb format/._pcDNA_RFP-TEVprotease.gb
- SI plasmids - gb format/pET_MBP-RGG-RGG.gb
- __MACOSX/SI plasmids - gb format/._pET_MBP-RGG-RGG.gb
- SI plasmids - gb format/pET_RGG-RGG_withThrombinSite.gb
- __MACOSX/SI plasmids - gb format/._pET_RGG-RGG_withThrombinSite.gb
- SI plasmids - gb format/pET_RGG-RFP-RGG.gb
- __MACOSX/SI plasmids - gb format/._pET_RGG-RFP-RGG.gb
- SI plasmids - gb format/pET_RFP_RGG.gb
- __MACOSX/SI plasmids - gb format/._pET_RFP_RGG.gb
- SI plasmids - gb format/pET_SZ1-RGG-RGG.gb
- __MACOSX/SI plasmids - gb format/._pET_SZ1-RGG-RGG.gb
- SI plasmids - gb format/pET_RGG-RGG.gb
- __MACOSX/SI plasmids - gb format/._pET_RGG-RGG.gb
- SI plasmids - gb format/pET_RGG-RGG_withTEVsite.gb
- __MACOSX/SI plasmids - gb format/._pET_RGG-RGG_withTEVsite.gb
- SI plasmids - gb format/pcDNA_RGG-GFP-RGG_withTEVsite.gb
- __MACOSX/SI plasmids - gb format/._pcDNA_RGG-GFP-RGG_withTEVsite.gb
- SI plasmids - gb format/pET_RGG-RGG-RGG.gb
- __MACOSX/SI plasmids - gb format/._pET_RGG-RGG-RGG.gb
- SI plasmids - gb format/pET_SZ1-RGG-GFP-RGG.gb
- __MACOSX/SI plasmids - gb format/._pET_SZ1-RGG-GFP-RGG.gb
- SI plasmids - gb format/pCDNA_RFP-SZ2.gb
- __MACOSX/SI plasmids - gb format/._pCDNA_RFP-SZ2.gb
- SI plasmids - gb format/pET_RGG-RGG_withMutatedThrombinSite.gb
- __MACOSX/SI plasmids - gb format/._pET_RGG-RGG_withMutatedThrombinSite.gb
- SI plasmids - gb format/pcDNA_RGG-RFP-RGG.gb
- __MACOSX/SI plasmids - gb format/._pcDNA_RGG-RFP-RGG.gb
- SI plasmids - gb format/pET_RFP-SZ2.gb
- __MACOSX/SI plasmids - gb format/._pET_RFP-SZ2.gb
- SI plasmids - gb format/pcDNA_SZ1-RGG-GFP-RGG.gb
- __MACOSX/SI plasmids - gb format/._pcDNA_SZ1-RGG-GFP-RGG.gb
- SI plasmids - gb format/pET_GFP-SZ2.gb
- __MACOSX/SI plasmids - gb format/._pET_GFP-SZ2.gb
- SI plasmids - gb format/pcDNA_RGG-GFP-RGG.gb
- __MACOSX/SI plasmids - gb format/._pcDNA_RGG-GFP-RGG.gb
- SI plasmids - gb format/pET_RGG.gb
- __MACOSX/SI plasmids - gb format/._pET_RGG.gb
- __MACOSX/._SI plasmids - gb format
